# Supplementary material for: DFT Structural and UV–Vis Spectral Insights into Photosensitivity of Vandetanib: A Dual EGFR/SARS-CoV-2 Mpro Inhibitor
Source: Pharmaceuticals (Basel). 2025 Aug 29;18(9):1297. doi: 10.3390/ph18091297 (PMC12472933; doi:10.3390/ph18091297)
Supplement: Supplementary file 1 [file pharmaceuticals-18-01297-s001.zip]

Archive with 1 entries (1 files):
- pharmaceuticals-3803255-supplementary.pdf
